# Supplementary material for: FvNST1b NAC Protein Induces Secondary Cell Wall Formation in Strawberry
Source: Int J Mol Sci. 2022 Oct 30;23(21):13212. doi: 10.3390/ijms232113212 (PMC9654860; doi:10.3390/ijms232113212)
Supplement: Supplementary file 1 [file ijms-23-13212-s001.zip]

Archive with 1 entries (1 files):
- ijms-1882983-supplementary.pdf
